# Supplementary material for: Combining variant detection and fragment length analysis improves detection of minimal residual disease in postsurgery circulating tumour DNA of stage II–IIIA NSCLC patients
Source: Mol Oncol. 2022 Jun 27;16(14):2719–32. doi: 10.1002/1878-0261.13267 (PMC9297781; doi:10.1002/1878-0261.13267)
Supplement: Supplementary file 6 — Fig. S6. Kaplan–Meier curves of MRD model using only variant calling, only patient‐level fragmentation score (FS) or variant calling combined with a randomly assigned FS. [file MOL2-16-2719-s001.zip]

Archive with 1 entries (1 files):
- mol213267-sup-0006-Figure S6.psd
