# Supplementary material for: Combining variant detection and fragment length analysis improves detection of minimal residual disease in postsurgery circulating tumour DNA of stage II–IIIA NSCLC patients
Source: Mol Oncol. 2022 Jun 27;16(14):2719–32. doi: 10.1002/1878-0261.13267 (PMC9297781; doi:10.1002/1878-0261.13267)
Supplement: Supplementary file 8 — Table S1. Clinical characteristics of the nonmalignant control cases (n = 15). [file MOL2-16-2719-s005.xlsx]

## Sheet: Blad1
MRD-ID	Sex	Age at diagnosis	Diagnosis	Simultaneous malignancy	Pathologic evidence
MRDHD01	M	61	Aspergilloma	no	yes
MRDHD02	M	67	Rounded atelectasis (follow-up PET/CT-scan after 1 year showed mimimal reduction in size and no FDG uptake*)	no	no
MRDHD03	F	63	Necrotic granulomatous inflammation (Mycobacterium kansasii)	no	yes
MRDHD04	M	67	Hamartoma	no	yes
MRDHD05	F	75	Hamartoma	no	yes
MRDHD06	M	51	Organizing pneumonia	no	yes
MRDHD07	F	68	Granulomatous inflammation	no	yes
MRDHD08	F	67	Inflammation (follow-up CT-scan after three months showed 50% reduction in size)	no	no
MRDHD09	M	72	Fibrosis	no	yes
MRDHD10	M	55	Gastritis	no	yes
MRDHD11	M	71	Nonspecific interstitial pneumonia (NSIP)	no	yes
MRDHD12	M	62	Benign pulmonary nodule (follow-up CT scan after three months showed >50% reduction in size)	no	yes
MRDHD13	M	64	Fibrosis	no	yes
MRDHD14	M	71	Pulmonary actinomyces	no	yes
MRDHD15	M	66	Rounded atelectasis after fractured rib (follow-up CT scan after 1 year showed minimal reduction in size)	no	no
* FDG= fluorodeoxyglucose
