# Supplementary material for: Combining variant detection and fragment length analysis improves detection of minimal residual disease in postsurgery circulating tumour DNA of stage II–IIIA NSCLC patients
Source: Mol Oncol. 2022 Jun 27;16(14):2719–32. doi: 10.1002/1878-0261.13267 (PMC9297781; doi:10.1002/1878-0261.13267)
Supplement: Supplementary file 10 — Table S3. Bivariate Cox proportional hazard ratio of MRD detection. [file MOL2-16-2719-s009.xlsx]

## Sheet: Blad1
Supplemental table 2. Bivariate Cox proportional hazard ratio of MRD detection, showing hazard ratios (HR) with 95% confidence intervals (CI) for different covariates.
	Hazard ratio of covariate (confidence interval)	Hazard ratio of covariate; p-value	Hazard ratio of MRD-test (confidence interval)	Hazard ratio of MRD-test; p-value
Sample time post surgery (in days)	1.02 (0.96-1.08)	0.596	5.61 (1.48-21.33)	0.011
Simultaneous secondary tumour (no vs. yes)	1.71 (0.53-5.55)	0.37	4.56 (1.50-13.91)	0.008
Adjuvant therapy
Adjuvant therapy not started vs. started, not completed	1.99 (0.50-7.79)	0.332	5.09 (1.61-16.14)	0.006
Adjuvant therapy not started vs. completed	0.75 (0.21-2.63)	0.649
Pathological tumour stage (stage II vs. IIIA)	3.06 (1.00-9.31)	0.049	3.86 (1.23-12.08)	0.021
